# Supplementary material for: Complex Formation of an RNA Aptamer with a Part of HIV-1 Tat through Induction of Base Triples in Living Human Cells Proven by In-Cell NMR
Source: Int J Mol Sci. 2023 May 22;24(10):9069. doi: 10.3390/ijms24109069 (PMC10218998; doi:10.3390/ijms24109069)
Supplement: Supplementary file 1 [file ijms-24-09069-s001.zip]

Archive with 1 entries (1 files):
- ijms-2359246-supplementary.pdf
